# Supplementary material for: Application of an Efficient Enhancer in Gene Function Research
Source: Plants (Basel). 2024 Nov 6;13(22):3120. doi: 10.3390/plants13223120 (PMC11597595; doi:10.3390/plants13223120)
Supplement: Supplementary file 1 [file plants-13-03120-s001.zip]

Archive with 2 entries (2 files):
- Supplementary Figures S1-S5.pdf
- Supplementary Table S1.xlsx
