# Supplementary material for: Application of an Efficient Enhancer in Gene Function Research
Source: Plants (Basel). 2024 Nov 6;13(22):3120. doi: 10.3390/plants13223120 (PMC11597595; doi:10.3390/plants13223120)
Supplement: Supplementary file 1 [file plants-13-03120-s001.zip › Supplementary Table S1.xlsx]

## Sheet: Sheet1
Supplementary Table S1 Primers used in this study
Purpose	Primer name	Primer sequence (from 5' to 3')
Gene isolation	PmCIN1-Pro2K-F	CTCACACCATTTTCCATATAC
	PmCIN1-Pro2K-R	TTTCTTCTCCTGCAATCTT
Vector construct for transient gene expression assays	Ω-F	GCAGGAGAAGAAACCTATTTTTACAACAATTACCAACAACAACAAACAACAAACAACATTACAATTACTATTTACAATTACA
	Ω-R	TTGGCGTCTTCCATGGTGTAATTGTAAATAGTAATTGTAATGTTGTTTGTTGTTTGTTGTTGTTGGTAATTGTTGTAAAAATA
	ADH-F	GCAGGAGAAGAAACCTACATCACAATCACACAAAACTAACAAAAGATCAAAAGCAAGTTCTTCACTGTTGATA
	ADH-R	TTGGCGTCTTCCATGGTATCAACAGTGAAGAACTTGCTTTTGATCTTTTGTTAGTTTTGTGTGATTGTGATGTA
	3×ARC-F	TTGCAGGAGAAGAAAGCCTAAGCTTACAAATACTCCCCCACAACAGCTTACAATACTCCCCCACACAGCTTACAAATACTCCCCCACAACAGCTTGTCGA
	3×ARC-R	TTGGCGTCTTCCATGGTCGACAAGCTGTTGTGGGGGAGTATTTGTAAGCTGTGTGGGGGAGTATTGTAAGCTGTTGTGGGGGAGTATTTGTAAGCTTAGGC
	4×ARC-F	AGAGCGGCCGCCACCGCGGGCCTAAGCTTACAATACTCCCCCACACAGCTTACAAATACTCCCCCACAACAGCTTACAATACTCCCCCACACAGCTTACAAATACTCCCCCACAACAGCTTGTCGA
	4×ARC-R	TTGGCGTCTTCCATGGTCGACAAGCTGTTGTGGGGGAGTATTTGTAAGCTGTGTGGGGGAGTATTGTAAGCTGTTGTGGGGGAGTATTTGTAAGCTGTGTGGGGGAGTATTGTAAGCTTAGGC
	5×ARC-F	AGAGCGGCCGCCACCGCGGGCCTAAGCTTACAAATACTCCCCCACAAC
	5×ARC-R	GGAGTATTGTAAGCTGTTGTGGGGGAGTATTTGTAAGCTTAGGC
	6×ARC-F	AGAGCGGCCGCCACCGCGGGCCTAAGCTTACAATACTCCCCCACAC
	6×ARC-R	GAGTATTTGTAAGCTGTGTGGGGGAGTATTGTAAGCTTAGGC
	PmCIN1-Pro2K-LUC-F	GCAGCCCGGGGGATCCCTCACACCATTTTCCATATAC
	PmCIN1-Pro2K-LUC-R	TTGGCGTCTTCCATGGTTTCTTCTCCTGCAATCTT
	PmCIN1-Pro2K-enhancer-F	GCAGCCCGGGGGATCCCTCACACCATTTTCCATATAC
	PmCIN1-Pro2K-enhancer-R	TTTCTTCTCCTGCAATCTT
	PmCIN1-Pro2K-enhancer2-F	GCAGCCCGGGGGATCCCTCACACCATTTTCCATATAC
	PmCIN1-Pro2K-enhancer2-R	AATTCGATCTCCACCGCGGTTTCTTCTCCTGCAATCTT
	PmCIN1-Pro2K-enhancer3-F	GCAGCCCGGGGGATCCCTCACACCATTTTCCATATAC
	PmCIN1-Pro2K-enhancer3-R	TGTAAGCTTAGGCCCTTTCTTCTCCTGCAATCTT
Vector construct for CpCYC1pro:CpCYC1	CpCYC-1439-for carrier1-F	CCATGATTACGAATTCTGCCTTCTTCTCCGACTG
	CpCYC-1439-for carrier1-R	CTCAGATCTACCATGGTGTTTAATTTCTTGTGGTGGG
	CpCDSfor carrier1-F	ACCACAAGAAATTAAACACCATGTTTAGCAAGAGCTCATACCTTC
	CpCDSfor carrier1-R	ATTCGAGCTGGTCACCTGTAATTTAAGATCTATTGATGAACTTGTGCTG
Vector construct for CpCYC1pro-6×ARC:CpCYC1	CpCYC-CDS-for ARC-F	AGCTTGTCGACCATGTTTAGCAAGAGCTCATACCTTC
	CpCYC-CDS-for ARC-R	ATTCGAGCTGGTCACCTGTAATTTAAGATCTATTGATGAACTTGTGCTG
	CpCYC-1439-for ARC-F	CCATGATTACGAATTCTGCCTTCTTCTCCGACT
	CpCYC-1439-for ARC-R	TTGTAAGCTTAGGCCTGTTTAATTTCTTGTGGTGGG
Vector construct for CpCYC1pro:CpCYC1-VP16	CpCYC-1439-for carrier1-F	CCATGATTACGAATTCTGCCTTCTTCTCCGACTG
	CpCYC-1439-for carrier1-R	CTCAGATCTACCATGGTGTTTAATTTCTTGTGGTGGG
	CpCDSfor carrier3-F	ACCACAAGAAATTAAACACCATGTTTAGCAAGAGCTCATACCTTC
	CpCDSfor carrier3-R	AGATCTATTGATGAACTTGTGCTG
	VP16for carrier3-F	TTCATCAATAGATCTGCCCCCCCGACCGATGTCAG
	VP16for carrier3-R	ATTCGAGCTGGTCACCTGTAATCTACCCACCGTACTCGTCAA
Vector construct for CpCYC2pro:CpCYC2	CpCYC2-1747-for carrier1-F	CCATGATTACGAATTCTTTGTGTTTTAGCGATTA
	CpCYC2-1747-for carrier1-R	CCAAGCTTGCATGCCTGCAGTTTAGATCGAGGTTAAAGATTG
	CpCYC2-CDS-for carrier1-F	CTTTAACCTCGATCTAAACATGTTCAGCAAGAGCACATACC
	CpCYC2-CDS-for carrier1-R	ATTCGAGCTGGTCACCTGTAATCTACATGTTGGAAGAGCTGTTG
Vector construct for CpCYC2pro-6×ARC:CpCYC2	CpCYC2-CDS-for ARC-F	AGCTTGTCGACCATGTTCAGCAAGAGCACATACCTGC
	CpCYC2-CDS-for ARC-R	ATTCGAGCTGGTCACCTGTAATCTACATGTTGGAAGAGCTGTTG
	CpCYC2-1747-for ARC-F	CCATGATTACGAATTCTTTGTGTTTTAGCGATTA
	CpCYC2-1747-for ARC-R	TTGTAAGCTTAGGCCTTTAGATCGAGGTTAAAGATTG
Vector construct for CpCYC2pro:CpCYC2-VP16	CpCYC2-1747-for carrier1-F	CCATGATTACGAATTCTTTGTGTTTTAGCGATTA
	CpCYC2-1747-for carrier1-R	CCAAGCTTGCATGCCTGCAGTTTAGATCGAGGTTAAAGATTG
	CpCYC2-CDS-for carrier3-F	CTTTAACCTCGATCTAAACATGTTCAGCAAGAGCACATACC
	CpCYC2-CDS-for carrier3-R	CATGTTGGAAGAGCTGTTGATGAA
	VP16for CYC2 carrier3-F	CTCTTCCAACATGTAGGCCCCCCCGACCGATGTCAG
	VP16for carrier3-R	ATTCGAGCTGGTCACCTGTAATCTACCCACCGTACTCGTCAA
Vector construct for AtAP1pro:AtMYB75	MYB75CDS for C1-F1	GCAGGCATGCAAGCTTATGGAGGGTTCGTCCAAAGGG
	MYB75CDS for C1-R	GTCAGATCTACCATGGAATCAAATTTCACAGTCTCTCCATCG
	AP1-pro-for C1-F1	ACGAATTCGAGCTCGGTACCTTATGTATCGTTTCAAAACTCAGGACGTA
	AP1-pro-for C1-R1	ACGAACCCTCCATAAGCTTTTTTGATCCTTTTTTAAGAAACTTCTTACTC
Vector construct for AtAP1pro-6×ARC:AtMYB75	AP1-pro-for ARC-F	ACGAATTCGAGCTCGGTACCTTATGTATCGTTTCAAAACTCAGGACGTA
	AP1-pro-for ARC-R1	AAGCTTAGGCGTCGACTTTTGATCCTTTTTTAAGAAACTTCTTACTC
	ARC for MYB-c2-F2	ATCCTCTAGAGTCGACGCCTAAGCTTACAATACTCCC
	ARC for MYB-c2-R2	GACGAACCCTCCATTCGACAAGCTGTTGTG
	MYB75CDS for C1-F1	GCAGGCATGCAAGCTTATGGAGGGTTCGTCCAAAGGG
	MYB75CDS for C1-R	GTCAGATCTACCATGGAATCAAATTTCACAGTCTCTCCATCG
Vector construct for 2×35Spro-6×ARC:AtMYB75	2×35S for MYB-F	ACGAATTCGAGCTCGGTACCACAGCTATGACATGATTACG
	2×35S for ARC-MYB-R	ATTGTAAGCTTAGGCGTCGACGGGCTGTCCTCTCCAAATG
RT-qPCR	CPCYC1-RT-F	TCCCATAACCAATGAAGCTACTG
	CPCYC1-RT-R	GATGGGAGACTGCAATGGAAC
	RLUC-RT-F	TGTTTATTGAATCGGACCCAGG
	RLUC-RT-R	TGAGAACTCGCTCAACGAACG
	LUC-RT-F	CCATTCTATCCGCTGGAAGATG
	LUC-RT-R	TCTGCCAACCGAACGGAC
